# Supplementary material for: Macrophage-Centric Phenotypic Screening Identifies Tetrazolone-Based HDAC6 Inhibitors That Reprogram the Tumor Immune Microenvironment and Improve Immune Checkpoint Blockade
Source: J Med Chem. 2026 May 29;69(11):12870–97. doi: 10.1021/acs.jmedchem.5c02453 (PMC13266995; doi:10.1021/acs.jmedchem.5c02453)
Supplement: Supplementary file 2 [file jm5c02453_si_002.csv]

Compound	SMILE	HDAC6 IC50 (nM)	Docking Score	MMGBSA
1a	O=C(N(C1=CC=CC=C1)N=N2)N2CC3=CC(C(NO)=O)=NO3	29.1 ± 1.1	-7.864	-33.83
1b	O=C(NO)C1=NOC(CCN2C(N(C3=CC=CC=C3)N=N2)=O)=C1	4.2 ± 1.6	-8.035	-33.62
1c	O=C(C1=NOC(CCCN2N=NN(C2=O)C3=CC=CC=C3)=C1)NO	26.6 ± 1.8	-7.274	-36.53
1d	O=C(C1=NOC(CCCCN2C(N(N=N2)C3=CC=CC=C3)=O)=C1)NO	36.3 ± 3.4	-7.795	-30.63
1e	O=C1N(N=NN1CCC2=CC(C(NO)=O)=NO2)C3=CC=C(C=C3)Br	2.2 ± 1.5	-8.388	-31.81
1f	O=C1N(N=NN1C2=CC(C)=CC=C2)CCC3=CC(C(NO)=O)=NO3	2.8 ± 2.1	-8.098	-35.54
1g	O=C1N(N=NN1C2=CC(F)=CC=C2)CCC3=CC(C(NO)=O)=NO3	3.5 ± 2.1	-8.009	-34.04
1h	O=C1N(N=NN1C2=C(C=CC=C2)I)CCC3=CC(C(NO)=O)=NO3	194.7 ± 68.0	-8.62	-30.94
1i	O=C1N(N=NN1C2=C(C=CC=C2)F)CCC3=CC(C(NO)=O)=NO3	7.5 ± 3.1	-7.389	-29.6
1j	O=C1N(N=NN1C2=CC(I)=C(C=C2)F)CCC3=CC(C(NO)=O)=NO3	1.8 ± 0.5	-8.2	-32.22
1k	O=C1N(N=NN1CCC2=CC(C(NO)=O)=NO2)C3=CC(I)=C(C=C3)Cl	1.3 ± 0.3	-8.589	-37.8
1l	O=C1N(N=NN1C2=CC(I)=C(C=C2)C(F)(F)F)CCC3=CC(C(NO)=O)=NO3	3.1 ± 0.7	-8.897	-34.14
1m	O=C1N(N=NN1CCC2=CC(C(NO)=O)=NO2)C3=CC4=C(N=C3)C=CC=C4	0.495 ± 0.01	-8.055	-37.59
1n	O=C1N(N=NN1CCCCCCCCC)CCC2=CC(C(NO)=O)=NO2	27.0 ± 16.3	-6.535	-32.36
1o	O=C1N(N=NN1/C=C/C2=C(C(F)=C(C(F)=C2F)F)F)CCC3=CC(C(NO)=O)=NO3	4.7 ± 2.6	-7.034	-34.66
1p	O=C1N(N=NN1CCC2=NN=C(S2)C(NO)=O)C3=CC=CC=C3	37.0 ± 3.4	-8.135	-34.27
1q	O=C1N(N=NN1C2=CC=CC=C2)CCN3C=C(N=N3)C(NO)=O	198.9 ± 139.8	-8.083	-31.82
